# Supplementary material for: Temporal variability in zooplankton community in the western Yellow Sea and its possible links to green tides
Source: PeerJ. 2019 Apr 8;7:e6641. doi: 10.7717/peerj.6641 (PMC6459317; doi:10.7717/peerj.6641)
Supplement: Supplemental Information 2 [file peerj-07-6641-s002.xlsx]

## Sheet: Biological data_Raw
Abundance (ind.m-3)
Station	Year	Month	Copepods	Appendicularians	Chaetognaths	Medusae	Nauplii	Polychaeta larvae	Decapod larvae	Echinoderm larvae	Bivalve larvae	Cladocarans	Fish eggs
D7	2005	June	7346.67	53.33	480	40	26.67	13.33	0	0	0	0	0
D7	2005	July	6682.35	282.35	658.82	94.12	141.18	235.29	141.18	47.06	0	0	0
D7	2005	August	13171.4	800	342.86	285.71	171.43	200	228.57	28.57	0	457.143	28.5714
D7	2006	June	10300	200	100	0	100	0	0	100	500	0	100
D7	2006	July	900	50	75	0	0	0	25	0	0	0	0
D7	2006	August	4925	287.5	100	50	262.5	75	50	12.5	25	0	100
D7	2007	June	19350	50	200	150	250	0	100	0	0	0	100
D7	2007	July	0	0	0	0	0	26.67	0	0	0	0	0
D7	2007	August	1060.61	327.27	115.15	96.97	60.61	78.79	187.88	18.18	42.42	96.9697	60.6061
D7	2008	June	1733.33	53.33	26.67	26.67	0	0	0	0	0	0	26.6667
D7	2008	August	2546.67	26.67	66.67	0	13.33	26.67	13.33	13.33	0	0	13.3333
D7	2009	June	266.67	53.33	0	0	0	0	0	0	53.33	0	0
D7	2009	July	2453.33	53.33	0	53.33	0	160	53.33	106.67	0	53.3333	106.667
D7	2009	August	4400	26.67	800	0	0	213.33	133.33	26.67	53.33	693.333	26.6667
D7	2010	June	0	0	0	0	0	0	0	0	0	0	0
D7	2010	July	4857.14	0	228.57	114.29	0	0	57.14	0	0	0	0
D7	2010	August	65.38	0	7.69	0	0	0	0	0	0	0	0
D7	2011	June	14133.3	160	426.67	0	53.33	0	53.33	0	320	0	0
D7	2011	July	523.08	0	153.85	0	61.54	0	0	0	0	0	0
D7	2011	August	2985.71	0	371.43	14.29	114.29	42.86	142.86	114.29	57.14	14.2857	28.5714
D7	2012	June	1706.67	640	0	106.67	0	106.67	0	213.33	0	106.667	0
D7	2012	July	3450	950	100	0	0	200	0	0	0	0	0
D7	2012	August	1044.44	77.78	222.22	0	0	0	33.33	11.11	0	0	0
D7	2013	June	4480	320	320	320	0	0	106.67	0	0	0	0
D7	2013	July	3786.67	213.33	106.67	0	160	0	0	160	53.33	0	0
D7	2013	August	1692.31	153.85	123.08	0	30.77	153.85	30.77	0	0	153.846	0

## Sheet: Biological data_size structure
Month	Year	Month	size (μm)	Total abundance (ind.m-3)
Y200506	2005	June	300	2066.67
Y200506	2005	June	400	2000
Y200506	2005	June	500	1453.33
Y200506	2005	June	600	1400
Y200506	2005	June	700	146.667
Y200506	2005	June	800	53.3333
Y200506	2005	June	900	53.3333
Y200506	2005	June	1000	53.3333
Y200506	2005	June	1100	66.6667
Y200506	2005	June	1200	80
Y200506	2005	June	1300	40
Y200506	2005	June	1400	93.3333
Y200506	2005	June	1500	160
Y200506	2005	June	1600	93.3333
Y200506	2005	June	1700	93.3333
Y200506	2005	June	1800	0
Y200506	2005	June	1900	0
Y200506	2005	June	2000	0
Y200506	2005	June	2100	0
Y200506	2005	June	2200	0
Y200506	2005	June	2300	26.6667
Y200506	2005	June	2400	0
Y200506	2005	June	2500	0
Y200506	2005	June	2600	0
Y200506	2005	June	2700	0
Y200506	2005	June	2800	0
Y200506	2005	June	2900	0
Y200506	2005	June	3000	13.3333
Y200506	2005	June	3100	0
Y200506	2005	June	3200	0
Y200506	2005	June	3300	0
Y200506	2005	June	3400	0
Y200506	2005	June	3500	0
Y200506	2005	June	3600	13.3333
Y200506	2005	June	3700	0
Y200506	2005	June	3800	0
Y200506	2005	June	3900	0
Y200506	2005	June	4000	13.3333
Y200506	2005	June	4100	0
Y200506	2005	June	4200	0
Y200506	2005	June	4300	0
Y200506	2005	June	4400	0
Y200506	2005	June	4500	0
Y200506	2005	June	4600	13.3333
Y200506	2005	June	4700	0
Y200506	2005	June	4800	0
Y200506	2005	June	4900	0
Y200506	2005	June	5000	26.6667
Y200507	2005	July	300	3247.06
Y200507	2005	July	400	2305.88
Y200507	2005	July	500	1788.24
Y200507	2005	July	600	423.529
Y200507	2005	July	700	235.294
Y200507	2005	July	800	94.1176
Y200507	2005	July	900	47.0588
Y200507	2005	July	1000	47.0588
Y200507	2005	July	1100	0
Y200507	2005	July	1200	47.0588
Y200507	2005	July	1300	0
Y200507	2005	July	1400	0
Y200507	2005	July	1500	0
Y200507	2005	July	1600	0
Y200507	2005	July	1700	0
Y200507	2005	July	1800	47.0588
Y200507	2005	July	1900	0
Y200507	2005	July	2000	0
Y200507	2005	July	2100	0
Y200507	2005	July	2200	0
Y200507	2005	July	2300	0
Y200507	2005	July	2400	0
Y200507	2005	July	2500	0
Y200507	2005	July	2600	0
Y200507	2005	July	2700	0
Y200507	2005	July	2800	0
Y200507	2005	July	2900	0
Y200507	2005	July	3000	0
Y200507	2005	July	3100	0
Y200507	2005	July	3200	0
Y200507	2005	July	3300	0
Y200507	2005	July	3400	0
Y200507	2005	July	3500	0
Y200507	2005	July	3600	0
Y200507	2005	July	3700	0
Y200507	2005	July	3800	0
Y200507	2005	July	3900	0
Y200507	2005	July	4000	0
Y200507	2005	July	4100	0
Y200507	2005	July	4200	0
Y200507	2005	July	4300	0
Y200507	2005	July	4400	0
Y200507	2005	July	4500	0
Y200507	2005	July	4600	0
Y200507	2005	July	4700	0
Y200507	2005	July	4800	0
Y200507	2005	July	4900	0
Y200507	2005	July	5000	0
Y200508	2005	August	300	7028.57
Y200508	2005	August	400	4342.86
Y200508	2005	August	500	2885.71
Y200508	2005	August	600	914.286
Y200508	2005	August	700	171.429
Y200508	2005	August	800	142.857
Y200508	2005	August	900	28.5714
Y200508	2005	August	1000	85.7143
Y200508	2005	August	1100	28.5714
Y200508	2005	August	1200	28.5714
Y200508	2005	August	1300	0
Y200508	2005	August	1400	28.5714
Y200508	2005	August	1500	0
Y200508	2005	August	1600	28.5714
Y200508	2005	August	1700	0
Y200508	2005	August	1800	0
Y200508	2005	August	1900	0
Y200508	2005	August	2000	0
Y200508	2005	August	2100	0
Y200508	2005	August	2200	0
Y200508	2005	August	2300	0
Y200508	2005	August	2400	0
Y200508	2005	August	2500	0
Y200508	2005	August	2600	0
Y200508	2005	August	2700	0
Y200508	2005	August	2800	0
Y200508	2005	August	2900	0
Y200508	2005	August	3000	0
Y200508	2005	August	3100	0
Y200508	2005	August	3200	0
Y200508	2005	August	3300	0
Y200508	2005	August	3400	0
Y200508	2005	August	3500	0
Y200508	2005	August	3600	0
Y200508	2005	August	3700	0
Y200508	2005	August	3800	0
Y200508	2005	August	3900	0
Y200508	2005	August	4000	0
Y200508	2005	August	4100	0
Y200508	2005	August	4200	0
Y200508	2005	August	4300	0
Y200508	2005	August	4400	0
Y200508	2005	August	4500	0
Y200508	2005	August	4600	0
Y200508	2005	August	4700	0
Y200508	2005	August	4800	0
Y200508	2005	August	4900	0
Y200508	2005	August	5000	0
Y200606	2006	June	300	3900
Y200606	2006	June	400	2600
Y200606	2006	June	500	3300
Y200606	2006	June	600	1400
Y200606	2006	June	700	0
Y200606	2006	June	800	0
Y200606	2006	June	900	0
Y200606	2006	June	1000	0
Y200606	2006	June	1100	0
Y200606	2006	June	1200	0
Y200606	2006	June	1300	0
Y200606	2006	June	1400	0
Y200606	2006	June	1500	0
Y200606	2006	June	1600	100
Y200606	2006	June	1700	0
Y200606	2006	June	1800	0
Y200606	2006	June	1900	0
Y200606	2006	June	2000	0
Y200606	2006	June	2100	0
Y200606	2006	June	2200	0
Y200606	2006	June	2300	0
Y200606	2006	June	2400	0
Y200606	2006	June	2500	0
Y200606	2006	June	2600	0
Y200606	2006	June	2700	0
Y200606	2006	June	2800	0
Y200606	2006	June	2900	0
Y200606	2006	June	3000	0
Y200606	2006	June	3100	0
Y200606	2006	June	3200	100
Y200606	2006	June	3300	0
Y200606	2006	June	3400	0
Y200606	2006	June	3500	0
Y200606	2006	June	3600	0
Y200606	2006	June	3700	0
Y200606	2006	June	3800	0
Y200606	2006	June	3900	0
Y200606	2006	June	4000	0
Y200606	2006	June	4100	0
Y200606	2006	June	4200	0
Y200606	2006	June	4300	0
Y200606	2006	June	4400	0
Y200606	2006	June	4500	0
Y200606	2006	June	4600	0
Y200606	2006	June	4700	0
Y200606	2006	June	4800	0
Y200606	2006	June	4900	0
Y200606	2006	June	5000	0
Y200607	2006	July	300	550
Y200607	2006	July	400	300
Y200607	2006	July	500	175
Y200607	2006	July	600	25
Y200607	2006	July	700	0
Y200607	2006	July	800	0
Y200607	2006	July	900	0
Y200607	2006	July	1000	0
Y200607	2006	July	1100	0
Y200607	2006	July	1200	0
Y200607	2006	July	1300	0
Y200607	2006	July	1400	0
Y200607	2006	July	1500	0
Y200607	2006	July	1600	0
Y200607	2006	July	1700	0
Y200607	2006	July	1800	0
Y200607	2006	July	1900	0
Y200607	2006	July	2000	0
Y200607	2006	July	2100	0
Y200607	2006	July	2200	0
Y200607	2006	July	2300	0
Y200607	2006	July	2400	0
Y200607	2006	July	2500	0
Y200607	2006	July	2600	0
Y200607	2006	July	2700	0
Y200607	2006	July	2800	0
Y200607	2006	July	2900	0
Y200607	2006	July	3000	0
Y200607	2006	July	3100	0
Y200607	2006	July	3200	0
Y200607	2006	July	3300	0
Y200607	2006	July	3400	0
Y200607	2006	July	3500	0
Y200607	2006	July	3600	0
Y200607	2006	July	3700	0
Y200607	2006	July	3800	0
Y200607	2006	July	3900	0
Y200607	2006	July	4000	0
Y200607	2006	July	4100	0
Y200607	2006	July	4200	0
Y200607	2006	July	4300	0
Y200607	2006	July	4400	0
Y200607	2006	July	4500	0
Y200607	2006	July	4600	0
Y200607	2006	July	4700	0
Y200607	2006	July	4800	0
Y200607	2006	July	4900	0
Y200607	2006	July	5000	0
Y200608	2006	August	300	2275
Y200608	2006	August	400	1937.5
Y200608	2006	August	500	1225
Y200608	2006	August	600	300
Y200608	2006	August	700	25
Y200608	2006	August	800	25
Y200608	2006	August	900	12.5
Y200608	2006	August	1000	0
Y200608	2006	August	1100	50
Y200608	2006	August	1200	12.5
Y200608	2006	August	1300	0
Y200608	2006	August	1400	0
Y200608	2006	August	1500	12.5
Y200608	2006	August	1600	0
Y200608	2006	August	1700	0
Y200608	2006	August	1800	0
Y200608	2006	August	1900	0
Y200608	2006	August	2000	0
Y200608	2006	August	2100	0
Y200608	2006	August	2200	0
Y200608	2006	August	2300	0
Y200608	2006	August	2400	0
Y200608	2006	August	2500	0
Y200608	2006	August	2600	0
Y200608	2006	August	2700	0
Y200608	2006	August	2800	0
Y200608	2006	August	2900	0
Y200608	2006	August	3000	0
Y200608	2006	August	3100	0
Y200608	2006	August	3200	0
Y200608	2006	August	3300	0
Y200608	2006	August	3400	0
Y200608	2006	August	3500	0
Y200608	2006	August	3600	0
Y200608	2006	August	3700	0
Y200608	2006	August	3800	0
Y200608	2006	August	3900	0
Y200608	2006	August	4000	0
Y200608	2006	August	4100	0
Y200608	2006	August	4200	0
Y200608	2006	August	4300	0
Y200608	2006	August	4400	0
Y200608	2006	August	4500	0
Y200608	2006	August	4600	0
Y200608	2006	August	4700	0
Y200608	2006	August	4800	0
Y200608	2006	August	4900	0
Y200608	2006	August	5000	0
Y200706	2007	June	300	4500
Y200706	2007	June	400	5850
Y200706	2007	June	500	5800
Y200706	2007	June	600	2850
Y200706	2007	June	700	650
Y200706	2007	June	800	50
Y200706	2007	June	900	50
Y200706	2007	June	1000	50
Y200706	2007	June	1100	0
Y200706	2007	June	1200	0
Y200706	2007	June	1300	0
Y200706	2007	June	1400	50
Y200706	2007	June	1500	50
Y200706	2007	June	1600	100
Y200706	2007	June	1700	0
Y200706	2007	June	1800	0
Y200706	2007	June	1900	0
Y200706	2007	June	2000	50
Y200706	2007	June	2100	0
Y200706	2007	June	2200	0
Y200706	2007	June	2300	0
Y200706	2007	June	2400	0
Y200706	2007	June	2500	50
Y200706	2007	June	2600	0
Y200706	2007	June	2700	0
Y200706	2007	June	2800	0
Y200706	2007	June	2900	0
Y200706	2007	June	3000	0
Y200706	2007	June	3100	0
Y200706	2007	June	3200	0
Y200706	2007	June	3300	0
Y200706	2007	June	3400	0
Y200706	2007	June	3500	0
Y200706	2007	June	3600	0
Y200706	2007	June	3700	0
Y200706	2007	June	3800	0
Y200706	2007	June	3900	0
Y200706	2007	June	4000	0
Y200706	2007	June	4100	0
Y200706	2007	June	4200	0
Y200706	2007	June	4300	0
Y200706	2007	June	4400	0
Y200706	2007	June	4500	0
Y200706	2007	June	4600	0
Y200706	2007	June	4700	0
Y200706	2007	June	4800	0
Y200706	2007	June	4900	0
Y200706	2007	June	5000	100
Y200707	2007	July	300	26.6667
Y200707	2007	July	400	0
Y200707	2007	July	500	0
Y200707	2007	July	600	0
Y200707	2007	July	700	0
Y200707	2007	July	800	0
Y200707	2007	July	900	0
Y200707	2007	July	1000	0
Y200707	2007	July	1100	0
Y200707	2007	July	1200	0
Y200707	2007	July	1300	0
Y200707	2007	July	1400	0
Y200707	2007	July	1500	0
Y200707	2007	July	1600	0
Y200707	2007	July	1700	0
Y200707	2007	July	1800	0
Y200707	2007	July	1900	0
Y200707	2007	July	2000	0
Y200707	2007	July	2100	0
Y200707	2007	July	2200	0
Y200707	2007	July	2300	0
Y200707	2007	July	2400	0
Y200707	2007	July	2500	0
Y200707	2007	July	2600	0
Y200707	2007	July	2700	0
Y200707	2007	July	2800	0
Y200707	2007	July	2900	0
Y200707	2007	July	3000	0
Y200707	2007	July	3100	0
Y200707	2007	July	3200	0
Y200707	2007	July	3300	0
Y200707	2007	July	3400	0
Y200707	2007	July	3500	0
Y200707	2007	July	3600	0
Y200707	2007	July	3700	0
Y200707	2007	July	3800	0
Y200707	2007	July	3900	0
Y200707	2007	July	4000	0
Y200707	2007	July	4100	0
Y200707	2007	July	4200	0
Y200707	2007	July	4300	0
Y200707	2007	July	4400	0
Y200707	2007	July	4500	0
Y200707	2007	July	4600	0
Y200707	2007	July	4700	0
Y200707	2007	July	4800	0
Y200707	2007	July	4900	0
Y200707	2007	July	5000	0
Y200708	2007	August	300	896.97
Y200708	2007	August	400	600
Y200708	2007	August	500	333.333
Y200708	2007	August	600	84.8485
Y200708	2007	August	700	72.7273
Y200708	2007	August	800	54.5455
Y200708	2007	August	900	42.4242
Y200708	2007	August	1000	12.1212
Y200708	2007	August	1100	12.1212
Y200708	2007	August	1200	24.2424
Y200708	2007	August	1300	12.1212
Y200708	2007	August	1400	0
Y200708	2007	August	1500	0
Y200708	2007	August	1600	0
Y200708	2007	August	1700	0
Y200708	2007	August	1800	0
Y200708	2007	August	1900	0
Y200708	2007	August	2000	0
Y200708	2007	August	2100	0
Y200708	2007	August	2200	0
Y200708	2007	August	2300	0
Y200708	2007	August	2400	0
Y200708	2007	August	2500	0
Y200708	2007	August	2600	0
Y200708	2007	August	2700	0
Y200708	2007	August	2800	0
Y200708	2007	August	2900	0
Y200708	2007	August	3000	0
Y200708	2007	August	3100	0
Y200708	2007	August	3200	0
Y200708	2007	August	3300	0
Y200708	2007	August	3400	0
Y200708	2007	August	3500	0
Y200708	2007	August	3600	0
Y200708	2007	August	3700	0
Y200708	2007	August	3800	0
Y200708	2007	August	3900	0
Y200708	2007	August	4000	0
Y200708	2007	August	4100	0
Y200708	2007	August	4200	0
Y200708	2007	August	4300	0
Y200708	2007	August	4400	0
Y200708	2007	August	4500	0
Y200708	2007	August	4600	0
Y200708	2007	August	4700	0
Y200708	2007	August	4800	0
Y200708	2007	August	4900	0
Y200708	2007	August	5000	0
Y200806	2008	June	300	693.333
Y200806	2008	June	400	560
Y200806	2008	June	500	426.667
Y200806	2008	June	600	133.333
Y200806	2008	June	700	0
Y200806	2008	June	800	0
Y200806	2008	June	900	0
Y200806	2008	June	1000	0
Y200806	2008	June	1100	0
Y200806	2008	June	1200	0
Y200806	2008	June	1300	0
Y200806	2008	June	1400	0
Y200806	2008	June	1500	0
Y200806	2008	June	1600	0
Y200806	2008	June	1700	0
Y200806	2008	June	1800	0
Y200806	2008	June	1900	0
Y200806	2008	June	2000	0
Y200806	2008	June	2100	0
Y200806	2008	June	2200	0
Y200806	2008	June	2300	0
Y200806	2008	June	2400	0
Y200806	2008	June	2500	0
Y200806	2008	June	2600	0
Y200806	2008	June	2700	0
Y200806	2008	June	2800	0
Y200806	2008	June	2900	0
Y200806	2008	June	3000	0
Y200806	2008	June	3100	0
Y200806	2008	June	3200	0
Y200806	2008	June	3300	0
Y200806	2008	June	3400	0
Y200806	2008	June	3500	0
Y200806	2008	June	3600	0
Y200806	2008	June	3700	26.6667
Y200806	2008	June	3800	0
Y200806	2008	June	3900	0
Y200806	2008	June	4000	0
Y200806	2008	June	4100	0
Y200806	2008	June	4200	26.6667
Y200806	2008	June	4300	0
Y200806	2008	June	4400	0
Y200806	2008	June	4500	0
Y200806	2008	June	4600	0
Y200806	2008	June	4700	0
Y200806	2008	June	4800	0
Y200806	2008	June	4900	0
Y200806	2008	June	5000	0
Y200808	2008	August	300	1120
Y200808	2008	August	400	733.333
Y200808	2008	August	500	760
Y200808	2008	August	600	0
Y200808	2008	August	700	26.6667
Y200808	2008	August	800	13.3333
Y200808	2008	August	900	26.6667
Y200808	2008	August	1000	0
Y200808	2008	August	1100	13.3333
Y200808	2008	August	1200	13.3333
Y200808	2008	August	1300	0
Y200808	2008	August	1400	13.3333
Y200808	2008	August	1500	0
Y200808	2008	August	1600	0
Y200808	2008	August	1700	0
Y200808	2008	August	1800	0
Y200808	2008	August	1900	0
Y200808	2008	August	2000	0
Y200808	2008	August	2100	0
Y200808	2008	August	2200	0
Y200808	2008	August	2300	0
Y200808	2008	August	2400	0
Y200808	2008	August	2500	0
Y200808	2008	August	2600	0
Y200808	2008	August	2700	0
Y200808	2008	August	2800	0
Y200808	2008	August	2900	0
Y200808	2008	August	3000	0
Y200808	2008	August	3100	0
Y200808	2008	August	3200	0
Y200808	2008	August	3300	0
Y200808	2008	August	3400	0
Y200808	2008	August	3500	0
Y200808	2008	August	3600	0
Y200808	2008	August	3700	0
Y200808	2008	August	3800	0
Y200808	2008	August	3900	0
Y200808	2008	August	4000	0
Y200808	2008	August	4100	0
Y200808	2008	August	4200	0
Y200808	2008	August	4300	0
Y200808	2008	August	4400	0
Y200808	2008	August	4500	0
Y200808	2008	August	4600	0
Y200808	2008	August	4700	0
Y200808	2008	August	4800	0
Y200808	2008	August	4900	0
Y200808	2008	August	5000	0
Y200906	2009	June	300	213.333
Y200906	2009	June	400	53.3333
Y200906	2009	June	500	53.3333
Y200906	2009	June	600	0
Y200906	2009	June	700	53.3333
Y200906	2009	June	800	0
Y200906	2009	June	900	0
Y200906	2009	June	1000	0
Y200906	2009	June	1100	0
Y200906	2009	June	1200	0
Y200906	2009	June	1300	0
Y200906	2009	June	1400	0
Y200906	2009	June	1500	0
Y200906	2009	June	1600	0
Y200906	2009	June	1700	0
Y200906	2009	June	1800	0
Y200906	2009	June	1900	0
Y200906	2009	June	2000	0
Y200906	2009	June	2100	0
Y200906	2009	June	2200	0
Y200906	2009	June	2300	0
Y200906	2009	June	2400	0
Y200906	2009	June	2500	0
Y200906	2009	June	2600	0
Y200906	2009	June	2700	0
Y200906	2009	June	2800	0
Y200906	2009	June	2900	0
Y200906	2009	June	3000	0
Y200906	2009	June	3100	0
Y200906	2009	June	3200	0
Y200906	2009	June	3300	0
Y200906	2009	June	3400	0
Y200906	2009	June	3500	0
Y200906	2009	June	3600	0
Y200906	2009	June	3700	0
Y200906	2009	June	3800	0
Y200906	2009	June	3900	0
Y200906	2009	June	4000	0
Y200906	2009	June	4100	0
Y200906	2009	June	4200	0
Y200906	2009	June	4300	0
Y200906	2009	June	4400	0
Y200906	2009	June	4500	0
Y200906	2009	June	4600	0
Y200906	2009	June	4700	0
Y200906	2009	June	4800	0
Y200906	2009	June	4900	0
Y200906	2009	June	5000	0
Y200907	2009	July	300	1333.33
Y200907	2009	July	400	853.333
Y200907	2009	July	500	693.333
Y200907	2009	July	600	106.667
Y200907	2009	July	700	0
Y200907	2009	July	800	0
Y200907	2009	July	900	0
Y200907	2009	July	1000	53.3333
Y200907	2009	July	1100	0
Y200907	2009	July	1200	0
Y200907	2009	July	1300	0
Y200907	2009	July	1400	0
Y200907	2009	July	1500	0
Y200907	2009	July	1600	0
Y200907	2009	July	1700	0
Y200907	2009	July	1800	0
Y200907	2009	July	1900	0
Y200907	2009	July	2000	0
Y200907	2009	July	2100	0
Y200907	2009	July	2200	0
Y200907	2009	July	2300	0
Y200907	2009	July	2400	0
Y200907	2009	July	2500	0
Y200907	2009	July	2600	0
Y200907	2009	July	2700	0
Y200907	2009	July	2800	0
Y200907	2009	July	2900	0
Y200907	2009	July	3000	0
Y200907	2009	July	3100	0
Y200907	2009	July	3200	0
Y200907	2009	July	3300	0
Y200907	2009	July	3400	0
Y200907	2009	July	3500	0
Y200907	2009	July	3600	0
Y200907	2009	July	3700	0
Y200907	2009	July	3800	0
Y200907	2009	July	3900	0
Y200907	2009	July	4000	0
Y200907	2009	July	4100	0
Y200907	2009	July	4200	0
Y200907	2009	July	4300	0
Y200907	2009	July	4400	0
Y200907	2009	July	4500	0
Y200907	2009	July	4600	0
Y200907	2009	July	4700	0
Y200907	2009	July	4800	0
Y200907	2009	July	4900	0
Y200907	2009	July	5000	0
Y200908	2009	August	300	1920
Y200908	2009	August	400	3066.67
Y200908	2009	August	500	560
Y200908	2009	August	600	133.333
Y200908	2009	August	700	373.333
Y200908	2009	August	800	26.6667
Y200908	2009	August	900	26.6667
Y200908	2009	August	1000	53.3333
Y200908	2009	August	1100	0
Y200908	2009	August	1200	0
Y200908	2009	August	1300	26.6667
Y200908	2009	August	1400	26.6667
Y200908	2009	August	1500	26.6667
Y200908	2009	August	1600	26.6667
Y200908	2009	August	1700	26.6667
Y200908	2009	August	1800	26.6667
Y200908	2009	August	1900	0
Y200908	2009	August	2000	26.6667
Y200908	2009	August	2100	0
Y200908	2009	August	2200	0
Y200908	2009	August	2300	0
Y200908	2009	August	2400	0
Y200908	2009	August	2500	0
Y200908	2009	August	2600	0
Y200908	2009	August	2700	0
Y200908	2009	August	2800	0
Y200908	2009	August	2900	0
Y200908	2009	August	3000	0
Y200908	2009	August	3100	0
Y200908	2009	August	3200	0
Y200908	2009	August	3300	0
Y200908	2009	August	3400	26.6667
Y200908	2009	August	3500	0
Y200908	2009	August	3600	0
Y200908	2009	August	3700	0
Y200908	2009	August	3800	0
Y200908	2009	August	3900	0
Y200908	2009	August	4000	0
Y200908	2009	August	4100	0
Y200908	2009	August	4200	0
Y200908	2009	August	4300	0
Y200908	2009	August	4400	0
Y200908	2009	August	4500	0
Y200908	2009	August	4600	0
Y200908	2009	August	4700	0
Y200908	2009	August	4800	0
Y200908	2009	August	4900	0
Y200908	2009	August	5000	0
Y201007	2010	July	300	2742.86
Y201007	2010	July	400	1542.86
Y201007	2010	July	500	571.429
Y201007	2010	July	600	114.286
Y201007	2010	July	700	57.1429
Y201007	2010	July	800	0
Y201007	2010	July	900	0
Y201007	2010	July	1000	0
Y201007	2010	July	1100	57.1429
Y201007	2010	July	1200	57.1429
Y201007	2010	July	1300	0
Y201007	2010	July	1400	0
Y201007	2010	July	1500	0
Y201007	2010	July	1600	0
Y201007	2010	July	1700	0
Y201007	2010	July	1800	57.1429
Y201007	2010	July	1900	0
Y201007	2010	July	2000	0
Y201007	2010	July	2100	0
Y201007	2010	July	2200	0
Y201007	2010	July	2300	0
Y201007	2010	July	2400	0
Y201007	2010	July	2500	0
Y201007	2010	July	2600	0
Y201007	2010	July	2700	0
Y201007	2010	July	2800	0
Y201007	2010	July	2900	0
Y201007	2010	July	3000	0
Y201007	2010	July	3100	57.1429
Y201007	2010	July	3200	0
Y201007	2010	July	3300	0
Y201007	2010	July	3400	0
Y201007	2010	July	3500	0
Y201007	2010	July	3600	0
Y201007	2010	July	3700	0
Y201007	2010	July	3800	0
Y201007	2010	July	3900	0
Y201007	2010	July	4000	0
Y201007	2010	July	4100	0
Y201007	2010	July	4200	0
Y201007	2010	July	4300	0
Y201007	2010	July	4400	0
Y201007	2010	July	4500	0
Y201007	2010	July	4600	0
Y201007	2010	July	4700	0
Y201007	2010	July	4800	0
Y201007	2010	July	4900	0
Y201007	2010	July	5000	0
Y201008	2010	August	300	34.6154
Y201008	2010	August	400	30.7692
Y201008	2010	August	500	0
Y201008	2010	August	600	3.84615
Y201008	2010	August	700	0
Y201008	2010	August	800	0
Y201008	2010	August	900	0
Y201008	2010	August	1000	0
Y201008	2010	August	1100	0
Y201008	2010	August	1200	0
Y201008	2010	August	1300	0
Y201008	2010	August	1400	0
Y201008	2010	August	1500	0
Y201008	2010	August	1600	0
Y201008	2010	August	1700	0
Y201008	2010	August	1800	0
Y201008	2010	August	1900	0
Y201008	2010	August	2000	0
Y201008	2010	August	2100	0
Y201008	2010	August	2200	0
Y201008	2010	August	2300	0
Y201008	2010	August	2400	0
Y201008	2010	August	2500	0
Y201008	2010	August	2600	0
Y201008	2010	August	2700	0
Y201008	2010	August	2800	0
Y201008	2010	August	2900	0
Y201008	2010	August	3000	0
Y201008	2010	August	3100	0
Y201008	2010	August	3200	0
Y201008	2010	August	3300	0
Y201008	2010	August	3400	3.84615
Y201008	2010	August	3500	0
Y201008	2010	August	3600	0
Y201008	2010	August	3700	0
Y201008	2010	August	3800	0
Y201008	2010	August	3900	0
Y201008	2010	August	4000	0
Y201008	2010	August	4100	0
Y201008	2010	August	4200	0
Y201008	2010	August	4300	0
Y201008	2010	August	4400	0
Y201008	2010	August	4500	0
Y201008	2010	August	4600	0
Y201008	2010	August	4700	0
Y201008	2010	August	4800	0
Y201008	2010	August	4900	0
Y201008	2010	August	5000	0
Y201106	2011	June	300	5813.33
Y201106	2011	June	400	5866.67
Y201106	2011	June	500	2026.67
Y201106	2011	June	600	693.333
Y201106	2011	June	700	106.667
Y201106	2011	June	800	53.3333
Y201106	2011	June	900	53.3333
Y201106	2011	June	1000	53.3333
Y201106	2011	June	1100	106.667
Y201106	2011	June	1200	0
Y201106	2011	June	1300	0
Y201106	2011	June	1400	213.333
Y201106	2011	June	1500	0
Y201106	2011	June	1600	53.3333
Y201106	2011	June	1700	0
Y201106	2011	June	1800	0
Y201106	2011	June	1900	0
Y201106	2011	June	2000	53.3333
Y201106	2011	June	2100	0
Y201106	2011	June	2200	0
Y201106	2011	June	2300	0
Y201106	2011	June	2400	0
Y201106	2011	June	2500	0
Y201106	2011	June	2600	0
Y201106	2011	June	2700	0
Y201106	2011	June	2800	0
Y201106	2011	June	2900	0
Y201106	2011	June	3000	0
Y201106	2011	June	3100	0
Y201106	2011	June	3200	0
Y201106	2011	June	3300	0
Y201106	2011	June	3400	0
Y201106	2011	June	3500	0
Y201106	2011	June	3600	0
Y201106	2011	June	3700	53.3333
Y201106	2011	June	3800	0
Y201106	2011	June	3900	0
Y201106	2011	June	4000	0
Y201106	2011	June	4100	0
Y201106	2011	June	4200	0
Y201106	2011	June	4300	0
Y201106	2011	June	4400	0
Y201106	2011	June	4500	0
Y201106	2011	June	4600	0
Y201106	2011	June	4700	0
Y201106	2011	June	4800	0
Y201106	2011	June	4900	0
Y201106	2011	June	5000	0
Y201107	2011	July	300	369.231
Y201107	2011	July	400	246.154
Y201107	2011	July	500	30.7692
Y201107	2011	July	600	30.7692
Y201107	2011	July	700	30.7692
Y201107	2011	July	800	30.7692
Y201107	2011	July	900	0
Y201107	2011	July	1000	0
Y201107	2011	July	1100	0
Y201107	2011	July	1200	0
Y201107	2011	July	1300	0
Y201107	2011	July	1400	0
Y201107	2011	July	1500	0
Y201107	2011	July	1600	0
Y201107	2011	July	1700	0
Y201107	2011	July	1800	0
Y201107	2011	July	1900	0
Y201107	2011	July	2000	0
Y201107	2011	July	2100	0
Y201107	2011	July	2200	0
Y201107	2011	July	2300	0
Y201107	2011	July	2400	0
Y201107	2011	July	2500	0
Y201107	2011	July	2600	0
Y201107	2011	July	2700	0
Y201107	2011	July	2800	0
Y201107	2011	July	2900	0
Y201107	2011	July	3000	0
Y201107	2011	July	3100	0
Y201107	2011	July	3200	0
Y201107	2011	July	3300	0
Y201107	2011	July	3400	0
Y201107	2011	July	3500	0
Y201107	2011	July	3600	0
Y201107	2011	July	3700	0
Y201107	2011	July	3800	0
Y201107	2011	July	3900	0
Y201107	2011	July	4000	0
Y201107	2011	July	4100	0
Y201107	2011	July	4200	0
Y201107	2011	July	4300	0
Y201107	2011	July	4400	0
Y201107	2011	July	4500	0
Y201107	2011	July	4600	0
Y201107	2011	July	4700	0
Y201107	2011	July	4800	0
Y201107	2011	July	4900	0
Y201107	2011	July	5000	0
Y201108	2011	August	300	1971.43
Y201108	2011	August	400	985.714
Y201108	2011	August	500	457.143
Y201108	2011	August	600	185.714
Y201108	2011	August	700	85.7143
Y201108	2011	August	800	100
Y201108	2011	August	900	14.2857
Y201108	2011	August	1000	14.2857
Y201108	2011	August	1100	0
Y201108	2011	August	1200	28.5714
Y201108	2011	August	1300	0
Y201108	2011	August	1400	28.5714
Y201108	2011	August	1500	14.2857
Y201108	2011	August	1600	0
Y201108	2011	August	1700	0
Y201108	2011	August	1800	0
Y201108	2011	August	1900	0
Y201108	2011	August	2000	0
Y201108	2011	August	2100	0
Y201108	2011	August	2200	0
Y201108	2011	August	2300	0
Y201108	2011	August	2400	0
Y201108	2011	August	2500	0
Y201108	2011	August	2600	0
Y201108	2011	August	2700	0
Y201108	2011	August	2800	0
Y201108	2011	August	2900	0
Y201108	2011	August	3000	0
Y201108	2011	August	3100	0
Y201108	2011	August	3200	0
Y201108	2011	August	3300	0
Y201108	2011	August	3400	0
Y201108	2011	August	3500	0
Y201108	2011	August	3600	0
Y201108	2011	August	3700	0
Y201108	2011	August	3800	0
Y201108	2011	August	3900	0
Y201108	2011	August	4000	0
Y201108	2011	August	4100	0
Y201108	2011	August	4200	0
Y201108	2011	August	4300	0
Y201108	2011	August	4400	0
Y201108	2011	August	4500	0
Y201108	2011	August	4600	0
Y201108	2011	August	4700	0
Y201108	2011	August	4800	0
Y201108	2011	August	4900	0
Y201108	2011	August	5000	0
Y201206	2012	June	300	1706.67
Y201206	2012	June	400	853.333
Y201206	2012	June	500	106.667
Y201206	2012	June	600	106.667
Y201206	2012	June	700	0
Y201206	2012	June	800	0
Y201206	2012	June	900	0
Y201206	2012	June	1000	0
Y201206	2012	June	1100	0
Y201206	2012	June	1200	0
Y201206	2012	June	1300	0
Y201206	2012	June	1400	0
Y201206	2012	June	1500	0
Y201206	2012	June	1600	0
Y201206	2012	June	1700	0
Y201206	2012	June	1800	0
Y201206	2012	June	1900	0
Y201206	2012	June	2000	0
Y201206	2012	June	2100	0
Y201206	2012	June	2200	0
Y201206	2012	June	2300	0
Y201206	2012	June	2400	0
Y201206	2012	June	2500	0
Y201206	2012	June	2600	0
Y201206	2012	June	2700	0
Y201206	2012	June	2800	0
Y201206	2012	June	2900	0
Y201206	2012	June	3000	0
Y201206	2012	June	3100	0
Y201206	2012	June	3200	0
Y201206	2012	June	3300	0
Y201206	2012	June	3400	0
Y201206	2012	June	3500	0
Y201206	2012	June	3600	0
Y201206	2012	June	3700	0
Y201206	2012	June	3800	0
Y201206	2012	June	3900	0
Y201206	2012	June	4000	106.667
Y201206	2012	June	4100	0
Y201206	2012	June	4200	0
Y201206	2012	June	4300	0
Y201206	2012	June	4400	0
Y201206	2012	June	4500	0
Y201206	2012	June	4600	0
Y201206	2012	June	4700	0
Y201206	2012	June	4800	0
Y201206	2012	June	4900	0
Y201206	2012	June	5000	0
Y201207	2012	July	300	2550
Y201207	2012	July	400	1300
Y201207	2012	July	500	600
Y201207	2012	July	600	150
Y201207	2012	July	700	0
Y201207	2012	July	800	0
Y201207	2012	July	900	0
Y201207	2012	July	1000	50
Y201207	2012	July	1100	0
Y201207	2012	July	1200	0
Y201207	2012	July	1300	0
Y201207	2012	July	1400	0
Y201207	2012	July	1500	0
Y201207	2012	July	1600	0
Y201207	2012	July	1700	0
Y201207	2012	July	1800	0
Y201207	2012	July	1900	0
Y201207	2012	July	2000	0
Y201207	2012	July	2100	0
Y201207	2012	July	2200	0
Y201207	2012	July	2300	0
Y201207	2012	July	2400	0
Y201207	2012	July	2500	0
Y201207	2012	July	2600	0
Y201207	2012	July	2700	0
Y201207	2012	July	2800	0
Y201207	2012	July	2900	0
Y201207	2012	July	3000	0
Y201207	2012	July	3100	0
Y201207	2012	July	3200	0
Y201207	2012	July	3300	0
Y201207	2012	July	3400	0
Y201207	2012	July	3500	50
Y201207	2012	July	3600	0
Y201207	2012	July	3700	0
Y201207	2012	July	3800	0
Y201207	2012	July	3900	0
Y201207	2012	July	4000	0
Y201207	2012	July	4100	0
Y201207	2012	July	4200	0
Y201207	2012	July	4300	0
Y201207	2012	July	4400	0
Y201207	2012	July	4500	0
Y201207	2012	July	4600	0
Y201207	2012	July	4700	0
Y201207	2012	July	4800	0
Y201207	2012	July	4900	0
Y201207	2012	July	5000	0
Y201208	2012	August	300	833.333
Y201208	2012	August	400	266.667
Y201208	2012	August	500	111.111
Y201208	2012	August	600	55.5556
Y201208	2012	August	700	33.3333
Y201208	2012	August	800	33.3333
Y201208	2012	August	900	22.2222
Y201208	2012	August	1000	22.2222
Y201208	2012	August	1100	0
Y201208	2012	August	1200	0
Y201208	2012	August	1300	0
Y201208	2012	August	1400	0
Y201208	2012	August	1500	0
Y201208	2012	August	1600	0
Y201208	2012	August	1700	0
Y201208	2012	August	1800	0
Y201208	2012	August	1900	11.1111
Y201208	2012	August	2000	0
Y201208	2012	August	2100	0
Y201208	2012	August	2200	0
Y201208	2012	August	2300	0
Y201208	2012	August	2400	0
Y201208	2012	August	2500	0
Y201208	2012	August	2600	0
Y201208	2012	August	2700	0
Y201208	2012	August	2800	0
Y201208	2012	August	2900	0
Y201208	2012	August	3000	0
Y201208	2012	August	3100	0
Y201208	2012	August	3200	0
Y201208	2012	August	3300	0
Y201208	2012	August	3400	0
Y201208	2012	August	3500	0
Y201208	2012	August	3600	0
Y201208	2012	August	3700	0
Y201208	2012	August	3800	0
Y201208	2012	August	3900	0
Y201208	2012	August	4000	0
Y201208	2012	August	4100	0
Y201208	2012	August	4200	0
Y201208	2012	August	4300	0
Y201208	2012	August	4400	0
Y201208	2012	August	4500	0
Y201208	2012	August	4600	0
Y201208	2012	August	4700	0
Y201208	2012	August	4800	0
Y201208	2012	August	4900	0
Y201208	2012	August	5000	0
Y201306	2013	June	300	1066.67
Y201306	2013	June	400	1920
Y201306	2013	June	500	640
Y201306	2013	June	600	1066.67
Y201306	2013	June	700	0
Y201306	2013	June	800	106.667
Y201306	2013	June	900	0
Y201306	2013	June	1000	320
Y201306	2013	June	1100	0
Y201306	2013	June	1200	0
Y201306	2013	June	1300	213.333
Y201306	2013	June	1400	106.667
Y201306	2013	June	1500	0
Y201306	2013	June	1600	0
Y201306	2013	June	1700	0
Y201306	2013	June	1800	0
Y201306	2013	June	1900	0
Y201306	2013	June	2000	0
Y201306	2013	June	2100	0
Y201306	2013	June	2200	0
Y201306	2013	June	2300	0
Y201306	2013	June	2400	0
Y201306	2013	June	2500	0
Y201306	2013	June	2600	0
Y201306	2013	June	2700	0
Y201306	2013	June	2800	0
Y201306	2013	June	2900	0
Y201306	2013	June	3000	0
Y201306	2013	June	3100	0
Y201306	2013	June	3200	0
Y201306	2013	June	3300	0
Y201306	2013	June	3400	0
Y201306	2013	June	3500	0
Y201306	2013	June	3600	0
Y201306	2013	June	3700	0
Y201306	2013	June	3800	0
Y201306	2013	June	3900	0
Y201306	2013	June	4000	0
Y201306	2013	June	4100	0
Y201306	2013	June	4200	0
Y201306	2013	June	4300	0
Y201306	2013	June	4400	0
Y201306	2013	June	4500	0
Y201306	2013	June	4600	0
Y201306	2013	June	4700	0
Y201306	2013	June	4800	0
Y201306	2013	June	4900	0
Y201306	2013	June	5000	106.667
Y201307	2013	July	300	1920
Y201307	2013	July	400	1493.33
Y201307	2013	July	500	853.333
Y201307	2013	July	600	160
Y201307	2013	July	700	0
Y201307	2013	July	800	0
Y201307	2013	July	900	0
Y201307	2013	July	1000	0
Y201307	2013	July	1100	0
Y201307	2013	July	1200	0
Y201307	2013	July	1300	0
Y201307	2013	July	1400	0
Y201307	2013	July	1500	0
Y201307	2013	July	1600	53.3333
Y201307	2013	July	1700	0
Y201307	2013	July	1800	0
Y201307	2013	July	1900	0
Y201307	2013	July	2000	0
Y201307	2013	July	2100	0
Y201307	2013	July	2200	0
Y201307	2013	July	2300	0
Y201307	2013	July	2400	0
Y201307	2013	July	2500	0
Y201307	2013	July	2600	0
Y201307	2013	July	2700	0
Y201307	2013	July	2800	0
Y201307	2013	July	2900	0
Y201307	2013	July	3000	0
Y201307	2013	July	3100	0
Y201307	2013	July	3200	0
Y201307	2013	July	3300	0
Y201307	2013	July	3400	0
Y201307	2013	July	3500	0
Y201307	2013	July	3600	0
Y201307	2013	July	3700	0
Y201307	2013	July	3800	0
Y201307	2013	July	3900	0
Y201307	2013	July	4000	0
Y201307	2013	July	4100	0
Y201307	2013	July	4200	0
Y201307	2013	July	4300	0
Y201307	2013	July	4400	0
Y201307	2013	July	4500	0
Y201307	2013	July	4600	0
Y201307	2013	July	4700	0
Y201307	2013	July	4800	0
Y201307	2013	July	4900	0
Y201307	2013	July	5000	0
Y201308	2013	August	300	830.769
Y201308	2013	August	400	769.231
Y201308	2013	August	500	523.077
Y201308	2013	August	600	92.3077
Y201308	2013	August	700	61.5385
Y201308	2013	August	800	0
Y201308	2013	August	900	30.7692
Y201308	2013	August	1000	0
Y201308	2013	August	1100	0
Y201308	2013	August	1200	0
Y201308	2013	August	1300	0
Y201308	2013	August	1400	0
Y201308	2013	August	1500	0
Y201308	2013	August	1600	0
Y201308	2013	August	1700	30.7692
Y201308	2013	August	1800	0
Y201308	2013	August	1900	0
Y201308	2013	August	2000	0
Y201308	2013	August	2100	0
Y201308	2013	August	2200	0
Y201308	2013	August	2300	0
Y201308	2013	August	2400	0
Y201308	2013	August	2500	0
Y201308	2013	August	2600	0
Y201308	2013	August	2700	0
Y201308	2013	August	2800	0
Y201308	2013	August	2900	0
Y201308	2013	August	3000	0
Y201308	2013	August	3100	0
Y201308	2013	August	3200	0
Y201308	2013	August	3300	0
Y201308	2013	August	3400	0
Y201308	2013	August	3500	0
Y201308	2013	August	3600	0
Y201308	2013	August	3700	0
Y201308	2013	August	3800	0
Y201308	2013	August	3900	0
Y201308	2013	August	4000	0
Y201308	2013	August	4100	0
Y201308	2013	August	4200	0
Y201308	2013	August	4300	0
Y201308	2013	August	4400	0
Y201308	2013	August	4500	0
Y201308	2013	August	4600	0
Y201308	2013	August	4700	0
Y201308	2013	August	4800	0
Y201308	2013	August	4900	0
Y201308	2013	August	5000	0

## Sheet: Environmental data_Raw
Year	Month	SST	SSS	Chla	Rain	Airtem	AtmPress	Windspeed-2min	raw-EASMI	PDO	AO
2005	June	20.77	31.27	0.82	2.65	22.3367	1004	3.78	1.109	1.17	-0.38324
2005	July	20.36	31.14	2.61	2	25.2484	1005.55	3.04839	0.833	0.66	-0.030247
2005	August	26.5	30.7	1.32	7.86452	24.3	1007.53	3.69677	1.386	0.25	0.026141
2006	June	17	30.99	1.57	1.71333	20.3467	1005.96	3.7	0.474	1.04	1.0708
2006	July	22.8	30.13	0.5	4.58387	24.3968	1004.63	2.92258	1.766	0.35	0.1027
2006	August	23.9	30.71	1.81	3.5129	26.2548	1008.09	3.14516	1.471	-0.65	-0.26525
2007	June	19.1	31.08	1.47	6.28333	20.56	1007.98	3.59	0.327	0.09	-0.55496
2007	July	22.4	30.57	1.85	4.99677	24	1004.12	3.04516	0.591	0.78	-0.39652
2007	August	24.8	28.97	0.25	10.8774	25.629	1007.17	3.23548	1.597	0.5	-0.033738
2008	June	17.8	31.15	0.56	1.55667	19.37	1007.96	3.28333	0.605	-1.34	-0.08978
2008	July	25.3	30.3	1.38	11.4806	24.3484	1004.81	3.79677	0.959	-1.67	-0.47992
2008	August	26.1	29.65	5.24	4.98065	25.0839	1007.34	3.27742	0.684	-1.7	-0.080482
2009	June	17.5	31.41	1.61	2.56667	21.6333	1003.74	3.51667	1.051	-0.31	-1.3507
2009	July	23.2	30.74	0.52	8.29355	23.7935	1004.89	3	1.187	-0.53	-1.3559
2009	August	25	30.96	2.22	2.74839	25.0742	1009.24	2.57742	1.167	0.09	-0.053666
2010	June	18.6	31.45	0.08	1.42	20.6667	1009.52	3.3	0.489	-0.22	-0.013004
2010	July	21.5	31.45	0.16	4.75161	25.3355	1006.08	3.03226	0.499	-1.05	0.43527
2010	August	25.2	31.16	0.33	6.22903	25.7161	1008.84	3.05806	0.823	-1.27	-0.1166
2011	June	17.125	31.551	0.25	1.92333	20.0067	1005.89	3.4	0.737	-0.69	-0.85775
2011	July	21.093	30.825	2.89	8.25161	23.8194	1004.3	2.97097	0.982	-1.86	-0.47162
2011	August	24.745	30.78	2.59	4.75161	25.0032	1007.68	2.79355	0.916	-1.74	-1.0626
2012	June	18.052	31.057	0.76	0.756667	20.6367	1006.2	3.74333	1.501	-0.87	-0.67241
2012	July	26.759	28.815	1.89	5.30645	24.9032	1003.97	3.3129	1.027	-1.52	0.16779
2012	August	26.277	30.328	0.85	5.34516	25.4516	1008.19	3.52581	1.918	-1.93	0.013999
2013	June	17.92	30.656	1.36	0.53	20.2333	1008.03	3.05	0.59	-0.78	0.54865
2013	July	20.348	30.632	0.91	5.32581	25.2	1002.9	2.69032	0.663	-1.25	-0.011112
2013	August	24.067	30.619	1.39	0.435484	26.9613	1006.19	2.75161	1.044	-1.04	0.15425
